# Supplementary material for: Improving the Readability of Institutional Heart Failure–Related Patient Education Materials Using GPT-4: Observational Study
Source: JMIR Cardio. 2025 Jul 8;9:e68817. doi: 10.2196/68817 (PMC12263092; doi:10.2196/68817)
Supplement: Multimedia Appendix 1 [file cardio-v9-e68817-s001.xlsx]

## Sheet: Sheet1
Question Count	Top 10 Institutions in order based on US news & world report rankings searched by "top cardiology institutions". https://health.usnews.com/best-hospitals/rankings/cardiology-and-heart-surgery. Accessed 7/20/23.	Question	Institution PEM	GPT generated revised institution PEM when prompted with "Please explain the following in simpler terms"	Compared to the institution response, the revised response from GPT-4 is…. Accuracy 1) Less accurate 2) Equally accurate 3) More accurate	Compared to the institution response, the revised response from GPT-4 is…. Comprehensiveness 1) Less comprehensive 2) Equally comprehensive 3) More comprehensive
1		What is congestive heart failure?	Congestive heart failure, or heart failure, is a long-term condition in which your heart can’t pump blood well enough to meet your body’s needs. Your heart is still working. But because it can’t handle the amount of blood it should, blood builds up in other parts of your body. Most of the time, it collects in your lungs, legs and feet. Think of it like a shipping department that can’t keep up wit…	Congestive heart failure is like having a broken water pump that doesn't work well. The pump (your heart) is supposed to send blood (water) all around your body (house) to keep everything working properly. But if the pump isn't strong enough, it can't send enough water to every room. So, instead, the water starts to collect in certain areas like your lungs, legs, and feet. It's similar to a post …	2	2
2		What is left sided heart failure?	This condition occurs when the left side of the heart no longer functions appropriately. There are two types: Systolic heart failure: The bottom pumping chamber of your heart called the left ventricle is too weak to pump blood out to your body. It’s also known as heart failure with reduced ejection fraction. Diastolic heart failure: The left ventricle is stiff and can’t relax appropriately, makin…	Sure, I'll break it down into simpler terms: This condition happens when the left part of your heart doesn't work properly. There are two kinds: Systolic heart failure: This is when the lower part of your heart, called the left ventricle, is too weak to push blood out to the rest of your body. Another name for this is "heart failure with reduced ejection fraction." Diastolic heart failure: This i…	2	2
3		What do the left and right sides of the heart do?	The two sides of your heart work in different ways to pump blood. Left side: Receives oxygen-rich blood from your lungs and delivers it to the rest of your body. The oxygen helps organs, muscles and other tissue do their job. Right side: Receives oxygen-poor blood from your body and delivers it to your lungs. From there, you release carbon dioxide and take in more oxygen.	Sure, I'll break it down: Your heart has two main parts that do different jobs. The left part of your heart gets blood that's full of oxygen from your lungs. Oxygen is what our bodies need to work properly, just like a car needs gas. This oxygen-filled blood is then sent all around your body, helping everything work like it should. The right part of your heart takes the blood that has used up its…	2	2
4		What causes left-sided heart failure?	Left-sided heart failure may occur in people with: Coronary artery disease. Heart attack. High blood pressure. Valvular heart disease. Abnormal heart rhythms. Infiltrative diseases such as amyloid and sarcoid. Other risk factors for left-sided heart failure include: Certain chemotherapy treatments for cancer that cause cardiotoxicity. Diabetes. Obesity. Sleep apnea. Older age. Smoking. Toxins to …	Left-sided heart failure is a health problem where the left side of your heart isn't pumping blood as well as it should. It can happen to people who have: Coronary artery disease: This is when the blood vessels that supply your heart get narrow or blocked. Heart attack: When blood flow to a part of the heart is blocked, often by a blood clot. High blood pressure: This puts extra stress on your he…	2	3
5		What are the symptoms of left-sided heart failure?	Symptoms may be mild at first or you may think it's a cold or allergy. You might not even notice them. But as heart function worsens, you may experience: Constant coughing. Shortness of breath with walking or bending over. Waking up short of breath or unable to lie flat at night. Weight gain. Swelling (edema) in your ankles, legs or abdomen. Over time, the heart works harder to do its job. This c…	Sure, I'll explain this in a simpler way. At first, the signs of this heart problem might not seem serious. You could think it's just a common cold or allergy, or you might not even realize something's wrong. However, as the condition of your heart gets worse, you might start to notice different things: You can't stop coughing. You feel out of breath when you're walking or bending down. You find …	2	2
6		How is left-sided heart failure diagnosed?	Healthcare providers diagnose by obtaining a thorough history and performing a physical examination along with ordering laboratory tests and imaging studies. Laboratory tests Lab tests for left-sided heart failure use a sample of blood. They detect signs of heart disease and rule out other causes of your symptoms. You may need: BNP (biomarker) blood test to check for hormones that occur with pres…	Doctors figure out if you're sick by asking you about your symptoms, checking your body, and ordering some tests. These tests can include: Lab tests: These are tests done on a sample of your blood. They can tell if there's something wrong with your heart or other parts of your body. Two common ones include: BNP blood test: This checks for certain hormones that show up when your heart is under str…	2	3
7		What does left-sided heart failure treatment involve?	here are many treatment options. The ones that are right for you depend on whether the issue is diastolic heart failure or systolic heart failure. Treatment often includes medications to improve heart functioning: ACE inhibitors/Angiotensin II receptor blockers (ARBs)/ Angiotensin-receptor neprilysin inhibitors (ARNIs) relax blood vessels and help remodel the heart. Aldosterone antagonists contro…	Sure, I can simplify this for you. There are many ways to treat heart problems, but the best one for you will depend on the specific type of heart problem you have, either diastolic heart failure or systolic heart failure. Common treatments usually involve medicines that help your heart work better: ACE inhibitors/ARBs/ARNIs: These medicines help your blood vessels relax and aid in reshaping your…	2	2
8		Will I need a procedure as part of my left-sided heart failure treatment?	A procedure may be necessary if: Your symptoms don’t improve. Your testing or labs show signs of worsening heart failure. Your care may include: Cardiac resynchronization therapy (CRT): An implantable device that uses a gentle electrical current to stimulate your heart’s pumping action. It’s also called a biventricular pacemaker. Electrical cardioversion: This procedure helps restore a normal rhy…	Sure, I can break it down further for you. This text is saying: You might need a special medical process if: You don't feel better from your symptoms. Your medical tests show that your heart problem is getting worse. Your treatment could include: Cardiac resynchronization therapy (CRT): This is like a pacemaker that can be put inside your body. It gives small electric shocks to your heart to help…	2	2
9		How can I prevent left-sided heart failure?	Living a heart-healthy lifestyle can lower your risk of left-sided heart failure. If you’ve already experienced this condition, healthy habits can help you avoid future issues. Steps you can take to prevent left-sided heart failure include: Manage your blood pressure or coronary artery disease. Make time for regular physical activity and a good night’s sleep. Maintain a healthy weight and eat fru…	Taking care of your heart can help prevent a heart problem called "left-sided heart failure." If you've already had this issue, being healthy can help stop it from happening again. Here's what you can do to avoid left-sided heart failure: Take care of your blood pressure or any heart disease. This could mean going to the doctor regularly and taking your prescribed medicine. Make sure to exercise …	2	2
10		What are the complications of left-sided heart failure?	Complications of light-sided heart failure can include: Arrhythmias or abnormal heart rhythms such as ventricular tachycardia and atrial fibrillation (Afib). Obstructive and central sleep apnea. Heart valve disease (leaky valves). Liver disease. Right-sided heart failure. Frailty and muscle weakness. Anemia. Kidney disease. Depression or anxiety.	Sure, I'd be happy to simplify this for you: "Arrhythmias or abnormal heart rhythms such as ventricular tachycardia and atrial fibrillation (Afib)": This means that the heart may beat irregularly or too fast. Ventricular tachycardia refers to a very fast heart rate that starts in the lower chambers of the heart, and atrial fibrillation is when the upper chambers beat out of sync with the lower ch…	2	3
11		What is right-sided heart failure?	Right-sided heart failure is one type of heart failure. Right-sided heart failure is also called right ventricular (RV) heart failure or right heart failure. The right side of your heart pumps “used” blood from your body back to your lungs, where it refills with oxygen. Right-sided heart failure means your heart’s right ventricle is too weak to pump enough blood to the lungs. As a result: Blood b…	Sure, let's break that down: Right-sided heart failure is when the right side of your heart isn't strong enough to do its job properly. The right side of your heart is supposed to take the "used" blood (blood that has already delivered its oxygen to your body's cells) and send it to your lungs to pick up more oxygen. But when right-sided heart failure happens, the right side of your heart can't p…	2	2
12		What causes right-sided heart failure?	Most right-sided heart failure occurs because of left-sided heart failure. The entire heart gradually weakens. Often, left-sided heart failure results from another heart condition, such as: Coronary artery disease. High blood pressure. Previous heart attack. Sometimes, right-sided heart failure can be caused by: High blood pressure in the lungs. Pulmonary embolism. Lung diseases such as chronic o…	Sure, let's break it down: Your heart has two sides - the left and the right. Each side has its own job in pumping blood around your body. Sometimes, one side of the heart doesn't work as well as it should. This is called heart failure. Most often, when the right side of the heart isn't working properly, it's because the left side of the heart isn't working properly. So, when the left side fails,…	2	3
13		How does left-sided heart failure cause right-sided heart failure?	People with advanced left-sided heart failure often end up with right-sided heart failure, too. When the left ventricle stops working efficiently: The left ventricle pumps less blood out to the body. The reduced blood flow causes blood to back up behind the left ventricle, into the left atrium, lungs and eventually the right ventricle. The backup causes higher blood pressure, which damages the ri…	Sure, I'll explain this in simpler terms: When someone's left side of the heart is not working properly, it often leads to problems with the right side of the heart as well. Here's what happens: The left side of the heart is not pumping as much blood as it should be to the body. Because it's not pumping enough blood, this causes a sort of "traffic jam" of blood behind it. This blood then gets pus…	2	2
14		What are the symptoms of right-sided heart failure?	The main sign of right-sided heart failure is fluid buildup. This buildup leads to swelling (edema) in your: Feet, ankles and legs. Lower back. Gastrointestinal (GI) tract and liver (causing ascites). Other signs include: Breathlessness. Chest pain and discomfort. Heart palpitations. Where you accumulate fluid depends on how much extra fluid and your position. If you’re standing, fluid typically …	Right-sided heart failure means that the right side of your heart is not pumping blood as well as it should be. One of the main symptoms of this condition is that fluid starts to collect in different parts of your body. Here's where you might see that fluid: Feet, ankles, and legs: If you've ever had a swollen ankle or foot, that's what this might look like. Lower back: Fluid can also collect in …	2	3
15		What tests will I need to diagnose right-sided heart failure?	Your healthcare provider will test your heart function using: Chest X-ray. Electrocardiogram (EKG). Echocardiogram. Blood tests, especially to measure substances called natriuretic peptides (NPs). To confirm a diagnosis of heart failure or rule out other conditions causing your symptoms, you may need: MRI. CT. Cardiac catheterization. Stress test. Nuclear exercise stress test.	Sure, here's a simpler explanation: Your doctor needs to check how well your heart is working. They can do this by using: A chest X-ray: This is like a picture of your heart and lungs. It can show if your heart is bigger than it should be or if there's fluid in your lungs. An Electrocardiogram (EKG): This is a test that records the electrical activity of your heart. It can show if your heart beat…	2	3
16		How is right-sided heart failure treated?	Treatment is directed at the cause of your heart failure, and not all causes of right-sided heart failure are curable. But you can treat heart failure and improve your symptoms. Often, a combination of lifestyle changes, medications and heart devices can help you manage heart failure and live an active life.	Sure, here's a simpler explanation: The treatment you get is meant to tackle what's causing your heart problems. However, it's important to know that not all the reasons for right-sided heart problems can be fully fixed. But, you can definitely make your symptoms better. A mix of changes in how you live, taking certain medicines, and using special heart tools can help you handle these heart probl…	2	2
17		What lifestyle changes can help treat right heart failure?	Lifestyle changes can help improve your symptoms and slow the progress of the disease. Many people with mild heart failure enhance their quality of life by taking steps to: Quit smoking. Work toward a healthy weight. Track your daily fluid intake. You may need a diuretic medication to help get rid of extra fluid in your body. Eat a heart-healthy diet. A dietitian or nutritionist can help you buil…	Here's a simpler version: This is about how to take care of yourself if you have a heart problem. You can feel better and slow down the disease by making some changes in your life. People with minor heart problems often have a better life by doing these things: Stop smoking. Try to get to a healthy weight. Keep an eye on how much you drink every day. You might need medicine to help you get rid of…	2	2
18		How can cardiac rehab help treat heart failure?	Cardiac rehabilitation, or rehab, is a program supervised by health professionals. It can help slow the progression of heart failure. Cardiac rehab usually includes: Exercise training, including an activity program tailored to fit your health goals. Education on heart-healthy living, nutrition, medication and how to manage your condition. Counseling to help reduce stress.	Sure, I'd be happy to break this down for you! Cardiac rehabilitation, often shortened to cardiac rehab, is like a special school run by doctors and other health experts. It's designed for people who have problems with their hearts. The main goal of this school is to stop heart problems from getting worse. Here's what you might learn and do in cardiac rehab: Exercise training: This is like gym cl…	2	2
19		What medications treat right heart failure?	Your provider will determine the right medication or combination of medications that will help you feel your best. These may include: Angiotensin-converting enzyme (ACE) inhibitors, angiotensin II receptor blockers (ARBs) and angiotensin-receptor neprilysin inhibitors (ARNIs) to lower blood pressure. If (pronounced "I-F") channel blocker and beta blockers to reduce heart rate. Aldosterone antagon…	Your healthcare professional will choose the right medicine, or mix of medicines, that will make you feel better. These might include: Drugs called ACE inhibitors, ARBs, and ARNIs that are used to reduce high blood pressure. Medicines called 'I-F' channel blockers and beta blockers that slow down a fast heart rate. Medicines called aldosterone antagonists and diuretics that help your body get rid…	2	2
20		What is an implantable cardioverter defibrillator?	An implantable cardioverter defibrillator (ICD) is a medical device that’s surgically placed under the skin on your chest. It consists of a battery and thin wires called leads. The battery is about the size of a stopwatch and the leads go into your heart chambers to regulate your rhythm. The battery-powered device constantly tracks heart rate and rhythm. Its pulse generator delivers an electric s…	Sure, I'll try to simplify that for you. An implantable cardioverter defibrillator (ICD) is a small machine that doctors put under your skin near your heart. It's like a little computer with a battery that's about as big as a stopwatch. It also has thin wires that go inside your heart. This little machine is always checking your heart to make sure it's beating the way it should. If your heart bea…	2	2
21		What’s the difference between Implantable cardioverter defibrillator vs. a pacemaker?	An ICD is different than a pacemaker. A pacemaker consistently maintains a normal heart rate. An ICD monitors your heart rate and intervenes only when necessary. However, some ICDs can function as pacemakers, too.	Sure, let's simplify that: An ICD and a pacemaker are both tools that doctors use to help your heart. A pacemaker is like a constant helper. It keeps your heart beating at the right speed all the time. An ICD is like a watchful guardian. It keeps an eye on your heart and only steps in when your heart beats too fast or too slow. Some ICDs are special because they can do both jobs - they can act li…	2	3
22		What happens before ICD implantation?	Before you get an ICD, your healthcare provider may ask you to: Fast for several hours beforehand (not eat or drink anything except water). Get blood tests, urine tests and an electrocardiogram to ensure you’re healthy enough for the procedure. Inform them if you have any bleeding disorders or if you’re taking any blood thinners. Report any allergies to contrast dye, iodine, bee stings, shellfish…	Sure, here's a simpler explanation: Your doctor might ask you to do a few things before you get an ICD (a device that helps your heart beat normally): You might have to stop eating or drinking anything besides water for a few hours before the procedure. This is called fasting. The doctor may want to do a few tests - like checking your blood, urine, and heart (this is called an electrocardiogram) …	2	2
23		What happens when an automatic implantable cardioverter defibrillator is implanted?	An ICD procedure is usually performed in a hospital or clinic. It takes a few hours. The type of procedure you have depends on your health, the type of device and other surgical interventions you need at the same time. The transvenous approach is the most common procedure. It requires a small incision near your collarbone. Your healthcare provider threads the leads through veins and accesses your…	Sure, let's break it down: An ICD procedure is a type of operation that is done in a hospital or clinic. This procedure usually takes a few hours. The kind of procedure you get will depend on your health condition, the kind of device that will be used, and any other operations you need at the same time. The most common way to do this procedure is called the transvenous approach. In this method, t…	2	3
24		What does an ICD shock feel like?	An ICD can be programmed to give low-energy or high-energy shocks. A low-energy shock can feel like a flutter or thump in your chest. High-energy shocks are for more severe conditions and can be painful for a moment, like a blow to the chest.	An ICD, or implantable cardioverter defibrillator, is like a little machine that doctors put in your body to help your heart beat normally. It can give small or big electric shocks to your heart. A small shock from this machine can feel like a little heartbeat or thump in your chest - like when you're scared or excited. But if your heart starts beating really badly, the machine can give a big sho…	2	2
25		How many shocks will an ICD deliver?	Most people need only one shock to restore normal heart rhythm, but some may receive two or more shocks in 24 hours. Your healthcare provider can adjust the frequency and intensity of shocks. If you have three or more shocks in a short amount of time, seek immediate medical attention. That’s called an electrical storm or arrhythmia storm. It could mean you’re having a cardiac emergency or that th…	Sure, I can make this easier to understand: Most people only need one jolt of electricity to get their heart beating normally again, but some might need two or more jolts in a day. Your doctor can change how often these jolts happen and how strong they are. If you get three or more jolts in a short period, you should go to the hospital right away. This is known as an electrical storm or arrhythmi…	2	2
26		What should I know about living with an ICD?	If you have an ICD, carry a card in your purse or wallet to alert emergency personnel. This will help them make medical decisions if you have a medical emergency and are not able to tell them about the device. Similarly, you should tell all your healthcare providers that you have an ICD. This includes dentists and imaging technicians, who may use equipment that can interfere with an ICD’s functio…	If you have an ICD (a type of heart device), keep a note about it in your bag or pocket. This will let emergency helpers know about it if you're ever in trouble and can't tell them yourself. Just like this, you should tell all the people who take care of your health that you have an ICD. This means people like your dentist or those who take pictures of your body for medical reasons, because the t…	2	2
27		What can interfere with my ICD?	Some technology can interfere with an ICD’s function. Ask your healthcare provider if you should use caution with: Antitheft systems at retail stores. Citizen’s band (CB) radios and amateur “ham” radios. Electric fences, such as invisible fences for pets. Headphones used with MP3 players. Jumper cables and portable car battery chargers. Machinery that contains magnets. Metal detectors for securit…	Sure, I'll break this down into simpler terms for you: "Antitheft systems at retail stores." - Some shops use special security systems to stop people from stealing. These can mess with your ICD (a device that helps control your heart rhythms). "Citizen’s band (CB) radios and amateur 'ham' radios." - These are types of radios people use to talk to each other over long distances. They can also mess…	2	3
28		What are the congestive heart failure symptoms?	Congestive heart failure symptoms include: Shortness of breath. Waking up short of breath at night. Chest pain. Heart palpitations. Fatigue when you’re active. Swelling in your ankles, legs and abdomen. Weight gain. Need to urinate while resting at night. A dry, hacking cough. A full (bloated) or hard stomach. Loss of appetite or upset stomach (nausea). Sometimes, you may have mild symptoms of co…	Sure, I can make this easier to understand. Congestive heart failure is a problem with your heart, and it can give you many different signs or symptoms. Here's what you might feel: You might feel like you can't catch your breath, even when you're resting. This might get worse when you're lying down at night. You might get chest pain. Your heart might feel like it's racing or beating weirdly. You …	2	2
29		What causes congestive heart failure?	Causes of congestive heart failure include: Coronary artery disease and/or heart attack. Cardiomyopathy (genetic or viral). Heart issues present at birth (congenital heart disease). Diabetes. High blood pressure (hypertension). Arrhythmia. Kidney disease. A body mass index (BMI) higher than 30. Tobacco and recreational drug use. Alcohol use. Medications such as cancer drugs (chemotherapy). Left-s…	Sure, here's a simpler explanation: Congestive heart failure happens when your heart can't pump blood the way it should. It can be caused by several things, such as: Disease of the heart's arteries or having a heart attack. Cardiomyopathy, which is a disease that makes the heart muscle weak. This can be caused by genes (you get it from your parents) or a virus. Some people are born with heart pro…	2	2
30		What are the risk factors for congestive heart failure?	Risk factors for congestive heart failure include: Being older than 65. Using tobacco products, cocaine or alcohol. Having an inactive (sedentary) lifestyle. Eating foods that have a lot of salt and fat. Having high blood pressure. Having coronary artery disease. Having a heart attack. Having a family history of congestive heart failure.	Sure, I'll break this down: "Being older than 65": This means that if you are 65 years old or more, you are more likely to have congestive heart failure. This is because as you get older, your heart and blood vessels might not work as well as they did when you were younger. "Using tobacco products, cocaine or alcohol": These are things that can harm your heart. Tobacco and cocaine can cause your …	2	3
31		What are the complications of congestive heart failure?	Some of the complications from congestive heart failure include: Irregular heartbeat. Sudden cardiac arrest. Heart valve problems. A collection of fluid in your lungs. Pulmonary hypertension. Kidney damage. Liver damage. Malnutrition.	Sure, here is a simpler explanation: "Irregular heartbeat" - This means your heart isn't beating at its regular pace. It might be too slow, too fast, or have an irregular pattern. "Sudden cardiac arrest" - This is when your heart suddenly stops beating. It's a very serious and life-threatening event. "Heart valve problems" - Your heart has doors called valves that control blood flow. If they're n…	2	3
32		How is congestive heart failure diagnosed?	Your healthcare provider will ask you about your symptoms and medical history. They may ask you about: Other health conditions you have. A family history of heart disease or sudden death. Your use of tobacco products. How much alcohol you drink. Any history of chemotherapy and/or radiation. The medications you take. You’ll also have a physical exam. Your provider will look for signs of congestive…	Sure, let's break that down: Your doctor or nurse will chat with you about any health problems you're having now or have had in the past. They may ask about: Other illnesses or health problems you've had. If anyone in your family has had heart problems or suddenly passed away. Whether you use products that have tobacco in them, like cigarettes. How much alcohol you drink. If you've ever had treat…	2	2
33		What are the four stages of congestive heart failure?	Heart failure is a chronic condition that gets worse with time. There are four heart failure stages (Stages A, B, C and D). They range from having a high risk of developing heart failure to having advanced heart failure. Stage A Stage A (pre-heart failure) means you’re at a high risk of developing heart failure because you have a family history of congestive heart failure or you have one or more …	Sure, let me explain this in simpler terms: Heart failure is when your heart doesn't work as well as it should. This is a problem that usually gets worse over time. Doctors have broken down heart failure into four stages, named A, B, C, and D, to better understand and treat this condition. Stage A In Stage A, you don't have heart failure yet, but you're more likely to get it because of certain fa…	2	2
34		How is congestive heart failure treated?	Your treatment will depend on the type of heart failure you have and, in part, what caused it. Medications and lifestyle changes are part of every heart failure treatment plan. Your healthcare provider will talk to you about the best treatment plan for you. There’s no cure for heart failure. As congestive heart failure gets worse, your heart muscle pumps less blood to your organs, and you move to…	Sure, I'll try to simplify this. When it comes to heart failure, the kind of treatment you get depends on what type of heart failure you have, and to some extent, what caused it. Medication and changes to your daily habits are usually part of treating heart failure. Your doctor will discuss what they think is the best treatment plan for you. Heart failure can't be cured, and it gets worse over ti…	2	2
35		What questions should I ask my doctor about heart failure?	What questions should I ask my doctor? Questions to ask your healthcare provider include: Which stage of congestive heart failure do I have? What’s the best treatment for me at this stage? What kinds of exercise are safe for me to do? Is there a support group for people with congestive heart failure?	Of course, here's a simpler version of those questions: How bad is my heart problem? What treatment should I get for my heart problem? What exercises can I do without hurting my heart? Is there a group where I can talk with others who also have heart problems?	2	2
36		Overview	Heart failure occurs when the heart muscle doesn't pump blood as well as it should. When this happens, blood often backs up and fluid can build up in the lungs, causing shortness of breath. Certain heart conditions gradually leave the heart too weak or stiff to fill and pump blood properly. These conditions include narrowed arteries in the heart and high blood pressure. Proper treatment may impro…	Heart failure is when your heart isn't doing a good job at moving blood around your body. This can lead to blood getting stuck and extra fluid gathering in your lungs, making you feel out of breath. Some things that can make your heart weak or rigid, like arteries in the heart getting smaller and having high blood pressure, can make this happen. The good news is that the right treatment can help …	2	2
37		Symptoms	If you have heart failure, your heart can't supply enough blood to meet your body's needs. Symptoms may develop slowly. Sometimes, heart failure symptoms start suddenly. Heart failure symptoms may include: Shortness of breath with activity or when lying down. Fatigue and weakness. Swelling in the legs, ankles and feet. Rapid or irregular heartbeat. Reduced ability to exercise. Wheezing. A cough t…	Heart failure means your heart isn't pumping enough blood for your body's needs. This can lead to different signs or symptoms. They may appear slowly, or sometimes, they may start all of a sudden. Signs you might have heart failure include: You may get out of breath easily, even when you're not doing much, or when you're lying down. You may often feel tired and weak. Your legs, ankles and feet mi…	2	2
38		When to see a doctor?	See your health care provider if you think you might have symptoms of heart failure. Call 911 or emergency medical help if you have any of the following: Chest pain. Fainting or severe weakness. Rapid or irregular heartbeat with shortness of breath, chest pain or fainting. Sudden, severe shortness of breath and coughing up white or pink, foamy mucus. These symptoms may be due to heart failure. Bu…	You should go see a doctor if you believe you're showing signs of heart failure. However, if you're experiencing any of these things: Pain in your chest Fainting or feeling really weak Your heart beating quickly or irregularly, alongside chest pain, shortness of breath, or fainting Sudden, extreme difficulty breathing and coughing up white or pink, foamy spit You should immediately call 911 or em…	2	2
39		Causes	Heart failure can be caused by a weakened, damaged or stiff heart. If the heart is damaged or weakened, the heart chambers may stretch and get bigger. The heart can't pump out the needed amount of blood. If the main pumping chambers of the heart, called the ventricles, are stiff, they can't fill with enough blood between beats. The heart muscle can be damaged by certain infections, heavy alcohol …	Heart failure happens when your heart isn't able to do its job properly because it's weak, hurt, or too rigid. If the heart is hurt or weak, the parts of it (known as chambers) that hold the blood might get larger. When this happens, your heart isn't able to move all the necessary blood around your body. If the heart becomes too stiff, especially in the ventricles (the main parts of your heart th…	2	3
40		Type of heart failure	Type of heart failure: Right-sided heart failure- This type affects the lower right heart chamber, called the right ventricle. Fluid may back up into the belly, legs and feet, causing swelling. Left-sided heart failure- This type affects the lower left heart chamber, called the left ventricle. Fluid may back up in the lungs, causing shortness of breath. Heart failure with reduced ejection fractio…	Sure, let's break it down: Right-sided heart failure: This happens when the lower right part of the heart, the right ventricle, isn't working correctly. As a result, the fluid might get stuck in your belly, legs, and feet, making them swell up. Left-sided heart failure: This is when the lower left part of the heart, the left ventricle, isn't doing its job well. When this happens, fluid can end up…	2	2
41		Risk factors	Diseases and conditions that increase the risk of heart failure include: Coronary artery disease. Narrowed arteries may limit the heart's supply of oxygen-rich blood, resulting in weakened heart muscle. Heart attack. A heart attack is a form of coronary artery disease that occurs suddenly. Damage to the heart muscle from a heart attack may mean the heart can no longer pump as well as it should. H…	Sure, I'll simplify this for you: There are several diseases and conditions that can make it more likely for you to get heart failure. This is when your heart can't pump blood around your body as well as it should. Here are some of these conditions: Coronary artery disease: This is when the tubes that carry blood to your heart get narrow. This can cause the heart muscles to become weak because th…	2	3
42		Complications	If you have health failure, it's important to have regular health checkups, even if symptoms improve. Your health care provider can examine you and run tests to check for complications. Complications of heart failure depend on your age, overall health and the severity of heart disease. They may include: Kidney damage or failure. Heart failure can reduce the blood flow to the kidneys. Untreated, t…	Sure, here's a simpler explanation: If your heart isn't working right, it's very important to see your doctor often, even if you start to feel better. The doctor can look at you and do some tests to see if there are any new problems. The problems you might get from your heart not working right depend on how old you are, how healthy you are otherwise, and how bad your heart disease is. These probl…	2	2
43		Prevention	One way to prevent heart failure is to treat and control the conditions that can cause it. These conditions include coronary artery disease, high blood pressure, diabetes and obesity. Some of the same lifestyle changes used to manage heart failure also may help prevent it. Try these heart-healthy tips: Don't smoke. Get plenty of exercise. Eat healthy foods. Maintain a healthy weight. Reduce and m…	Sure, I can help with that. Here's a simpler version of the information: Heart failure can be stopped by taking care of health problems that could lead to it. Some health problems that can cause heart failure are blocked heart arteries, high blood pressure, diabetes, and being overweight. Changing the way you live can not only help manage heart failure if you already have it, but it can also stop…	2	2
44		Diagnosis	To diagnose heart failure, your health care provider examines you and asks questions about your symptoms and medical history. Your provider checks to see if you have risk factors for heart failure, such as high blood pressure, coronary artery disease or diabetes. Your care provider listens to your lungs and heart with a device called a stethoscope. A whooshing sound called a murmur may be heard w…	Doctors check if you might have heart failure by asking about how you're feeling, your health history, and whether you have conditions that can cause heart failure like high blood pressure, blocked heart arteries, or diabetes. They listen to your heart and lungs using a stethoscope, a tool that lets them hear sounds inside your body. A sound like a "whoosh" (murmur) could mean there's a problem w…	2	3
45		New York Heart Association (NYHA) classification	This system groups heart failure into four categories by number. You may see Roman numerals used for these category names. Class 1 heart failure. There are no heart failure symptoms. Class 2 heart failure. Everyday activities can be done without difficulty. But exertion causes shortness of breath or fatigue. Class 3 heart failure. It's difficult to complete everyday activities. Class 4 heart fail…	Sure, I can simplify that explanation: This system sorts heart failure into four groups. You might see these groups represented by Roman numerals. Class 1 heart failure: The heart is not working perfectly, but there are no symptoms or signs of heart failure. Class 2 heart failure: You can do everyday things like walking or eating without any problems. But when you do something a little harder, li…	2	2
46		American College of Cardiology/American Heart Association classification	This stage-based classification system uses letters A to D. It includes a category for people who are at risk of developing heart failure. Stage A. There are several risk factors for heart failure but no signs or symptoms. Stage B. There is heart disease but no signs or symptoms of heart failure. Stage C. There is heart disease and signs or symptoms of heart failure. Stage D. Advanced heart failu…	Sure, let me simplify it for you: This is a way of categorizing how severe a person's heart condition might be. It goes from A to D, and it even includes a group for people who could potentially get heart failure. Stage A: These people have certain things in their life that make them more likely to get heart failure, like high blood pressure or diabetes, but they aren't showing any problems with …	2	2
47		Medications	A combination of medicines may be used to treat heart failure. The specific medicines used depend on the cause of heart failure and the symptoms. Medicines to treat heart failure include: Angiotensin-converting enzyme (ACE) inhibitors. These drugs relax blood vessels to lower blood pressure, improve blood flow and decrease the strain on the heart. Examples include enalapril (Vasotec, Epaned), lis…	Sure, I'll simplify this for you: When treating heart failure, a variety of medicines can be used. The specific type depends on what's causing the heart failure and how it's affecting the patient. Here are some types of medicines used: ACE inhibitors - These help to relax blood vessels which lowers blood pressure and eases the workload of the heart. Some examples include enalapril, lisinopril, an…	2	3
48		Surgery or other procedures	Surgery or other treatment to place a heart device may be recommended to treat the problem that led to heart failure. Surgery or other procedures for heart failure may include: Coronary bypass surgery. You may need this surgery if severely blocked arteries are causing your heart failure. The surgery involves taking a healthy blood vessel from the leg, arm or chest and connecting it below and abov…	Sure, I'll explain this in a simpler way: When your heart isn't working right and it's causing a lot of problems, the doctor might recommend that you get a treatment that could involve a surgery. This might help to fix what's wrong with your heart. There are several types of surgeries and treatments that might be recommended, depending on what exactly is wrong: Coronary bypass surgery: If the blo…	2	3
49		Lifestyle and home remedies	Some people with heart failure may be told to take omega-3 fatty acid supplements. Some research shows that the supplements may help reduce the need for hospital stays. Making certain lifestyle changes often improve heart failure symptoms. They may even stop the condition from getting worse. The following changes are recommended to improve heart health: Don't smoke. Smoking damages the blood vess…	Sure, here's a simpler version: If you have heart failure, your doctor might tell you to take omega-3 fatty acid supplements. These are said to help you stay out of the hospital because they can improve your heart's health. There are ways to make your heart failure symptoms better and even stop them from getting worse. These include lifestyle changes like: Not smoking: Smoking is bad for your hea…	2	3
50		What is heart failure?	The heart is a muscle that pumps oxygen-rich blood to all parts of the body. When you have heart failure, the heart can’t pump as well as it should. Or the heart muscle can’t relax and fill the pumping chamber with blood. Blood and fluid may back up into the lungs. This causes congestive heart failure. And it causes pulmonary edema. Some parts of the body also don’t get enough oxygen-rich blood. …	Sure, let me simplify it for you: Your heart is like a strong pump that sends blood full of oxygen everywhere in your body. When you have heart failure, your heart can't pump strongly as it's supposed to. Sometimes, it also can't relax to let in more blood to pump out. As a result, blood and fluid might start to pile up in your lungs. This is called congestive heart failure. It's also the reason …	2	2
51		What causes heart failure?	Heart failure may result from: Heart valve disease High blood pressure Active infections of the heart valves or heart muscle, such as endocarditis A past heart attack Coronary artery disease Disease of the heart muscle (cardiomyopathy) Heart problems that are present at birth (congenital heart defects) Heart rhythm problems (arrhythmias) Long-term (chronic) lung disease and pulmonary embolism A r…	Sure, let's break these down into simpler explanations: Heart valve disease: This means there is something wrong with one or more of the valves in your heart. These valves control the flow of blood in and out of your heart, and if they don't work well, it can make your heart work too hard. High blood pressure: This is when the force of your blood against your artery walls is too high. Over time, …	2	3
52		What are the symptoms of heart failure?	The most common symptoms of heart failure are: Shortness of breath while resting, exercising, or lying flat Weight gain from water retention Visible swelling of the legs.ankles, and feet from fluid buildup. Sometimes the belly (abdomen) may swell. Severe tiredness (fatigue) and weakness Loss of appetite, nausea, and belly pain Cough that doesn’t go away. It can cause blood-tinged or frothy sputum…	Sure, I'll try to break it down into simpler terms: Heart failure can make you feel: Out of breath when you're doing something active, resting, or lying down. Heavier than usual because your body is holding onto water. Puffy in the legs, ankles, and feet, sometimes even in the stomach, because of extra fluid. Very tired and weak. Less hungry, and you might feel sick or have stomach pain. A cough …	2	2
53		How is heart failure diagnosed?	Your healthcare provider will ask about your health history. He or she will give you a physical exam. You may need tests such as: Chest X-ray. This test makes images of internal tissues, bones, and organs on film. This test shows the size and shape of your heart. Fluid in the lungs will also show up on X-ray. Echocardiogram. This test is also called echo. It uses sound waves to assess the motion …	Sure, here's a simpler explanation of those paragraphs: Your doctor or nurse will ask you about your past illnesses and your current health. They will also check your body to see if everything is normal. You may have to take some tests like: Chest X-ray: This is a type of picture that shows what's inside your body, like your bones, heart, and organs. It can show how big and what shape your heart …	2	2
54		How is heart failure treated?	The cause of heart failure will guide the treatment plan. If heart failure is caused by a valve problem or coronary heart disease, then you may need a procedure. This may be a percutaneous coronary intervention. Or it may be surgery. If heart failure is caused by a problem such as anemia or an infection, you may need medicine to treat this problem. Some causes of heart failure are reversible or s…	Sure, I'll break this down for you. What's causing your heart problems decides how your doctor will treat you. For example, if your heart issues come from a heart valve not working right or from heart disease that's blocking your heart's blood vessels, you might need a medical procedure. This could be a type of treatment where doctors open up your blocked heart vessels without doing major surgery…	2	2
55		Lifestyle changes	These healthy habits may help with heart failure: Controlling blood pressure Controlling blood sugar if you have diabetes Quitting smoking Maintaining a healthy weight. Losing weight, if needed Regular exercise Limiting salt and fat in your diet Not drinking alcohol or using illicit drugs Getting enough rest Reducing stress Other important lifestyle habits include getting vaccines such as for the…	Sure, here's a simpler version of that information: These good practices can help keep your heart healthy: Keep your blood pressure in check. If you have diabetes, make sure your blood sugar is under control. Stop smoking. Stay at a healthy weight. If you're overweight, try to lose some. Exercise regularly. Eat less salt and fat. Avoid alcohol and illegal drugs. Get plenty of sleep. Try to stay r…	2	2
56		Medicines	Many types of medicines are available for heart failure. They include: Angiotensin converting enzyme (ACE) inhibitors. These lower the pressure inside the blood vessels. This reduces the pressure that the heart has to pump against. They can also help the heart have better pumping ability over time. Angiotensin receptor blockers (ARB). Some people get a cough and need to stop taking ACE inhibitors…	There are many medicines that can help with heart failure, which is a condition where your heart doesn't pump blood as well as it should. Here's a simpler explanation for each type: ACE inhibitors: They lessen the pressure in your blood vessels, making it easier for your heart to pump blood. They can also gradually improve your heart's ability to pump. Angiotensin receptor blockers (ARB): These a…	2	2
57		Heart procedures	These include opening blocked arteries in the heart. This brings back blood flow to the heart muscle. It helps the ventricles squeeze as they should. The procedure can be done in the cardiac catheterization lab. It uses balloons to push plaque and blood clots out of the artery. It also uses stents to keep the artery open. This can also be done by bypassing blockages during surgery (coronary arter…	Sure, I'll try to make this a bit simpler. Opening blocked arteries in the heart: Sometimes, our heart's blood vessels can get blocked by fatty deposits (plaque) or blood clots. This prevents blood from flowing to the heart muscle as it should, making it difficult for the heart to pump blood to the rest of the body. Doctors can fix this by doing a procedure in a special heart lab. They use a tiny…	2	3
58		What are possible complications of heart failure?	Complications of heart failure include: Fluid buildup in the lungs (pulmonary edema) Kidney and liver failure Stroke Abnormal heart rhythms Death	Sure, I'd be happy to help simplify this. This is saying that when someone's heart isn't working as well as it should (which is called heart failure), it can lead to several problems: Fluid buildup in the lungs (pulmonary edema): This means water can accumulate in the lungs, making it hard to breathe. Kidney and liver failure: The heart's troubles can cause the kidneys and liver to stop working c…	2	3
59		What causes heart failure?	Heart failure happens when the heart is not able to pump oxygen-rich blood to the rest of the body effectively. As your heart works harder, it may become enlarged to keep up with the demand to pump more blood — causing shortness of breath, fatigue, swelling, and other symptoms.	Sure, I can simplify that for you. Heart failure means your heart isn't doing a good job at moving blood filled with oxygen around your body. Because of this, your heart has to work extra hard. This can make it get bigger, and can also make you feel tired, have trouble breathing, and experience swelling.	2	2
60		What medical conditions contribute to heart failure?	Any condition that damages or weakens the heart can cause heart failure. Examples include coronary artery disease (heart attacks), high blood pressure, heart valve disease, toxins including alcohol, viral infections (myocarditis), pulmonary hypertension, congenital heart disease and genetic diseases (cardiomyopathy). Chronic diseases or conditions such as diabetes, HIV infection, hyperthyroidism,…	Heart failure happens when the heart is not strong enough to pump blood well. This can be caused by anything that harms or weakens the heart. Here are some examples: Coronary artery disease: This is when the arteries, which are the blood vessels that supply the heart, become narrow or blocked. This can lead to heart attacks. High blood pressure: If your blood pressure is constantly high, it means…	2	3
61		Which populations are at greater risk of heart failure?	Heart failure is more common in people age 65 and older, due to the effects of aging on heart muscle as well as the influence of other chronic diseases. Black individuals, are more likely to have heart failure than people of other races due to an increased incidence of cardiovascular risk factors. People who are overweight are more likely to develop heart failure due to associated risk factors as…	Sure, here's a simpler explanation: As people get older, especially once they reach 65, their heart doesn't work as well as it used to. This can be because of aging itself or because of other long-term health problems they might have. This can lead to heart failure, which means the heart isn't pumping blood as well as it should. Black people tend to get heart failure more often than people from o…	2	2
62		Can you have heart failure and not know it?	Yes, especially in its earliest stages. It is possible to have heart failure without symptoms for many years.	Sure, this basically means: Yes, especially at the beginning, you can have a heart problem without even knowing it because you don't feel sick or have any signs for a long time.	2	2
63		Will heart failure always have symptoms present?	Not always. The earliest stages of heart failure may impair the heart's pumping ability but not cause any symptoms	Sure, here's a simpler explanation: Sometimes, at the start of heart failure, your heart might not work as well as it should, but you might not feel anything different or notice any changes.	2	2
64		What are the stages of heart failure?	There are four stages of heart failure: Stage A — risk factors for heart failure but no symptoms Stage B — heart muscle damage has occurred but there are no symptoms Stage C — symptoms of heart failure begin Stage D — advanced heart failure There are also four classes of heart failure symptoms: Class I — ordinary physical activity does not cause symptoms Class II — ordinary physical activity caus…	Sure, I'll break it down into simpler terms: Heart failure is a condition where your heart isn't pumping blood as well as it should be. Doctors use different stages and classes to describe how serious someone's heart failure is. Stages of Heart Failure: Stage A: You have things in your life that make it more likely you might get heart failure (like high blood pressure, diabetes, or being overweig…	2	3
65		When should I call a doctor for heart failure?	You should call a doctor if you are experiencing any of these symptoms and they are not going away: Shortness of breath Coughing Wheezing Feeling tired Lack of appetite Nausea Confusion Fast heart rate	Sure, here's a simpler way to understand that: "If these things are happening to you and they don't stop, you should get in touch with a doctor: If you're having trouble breathing If you can't stop coughing If you're making a whistling sound when you breathe If you always feel sleepy or don't have energy If you're not feeling hungry If you feel like throwing up If you're having trouble thinking c…	2	2
66		How is heart failure diagnosed?	Your doctor will review your medical history and symptoms, perform a physical examination, and order tests such as blood tests, chest x-rays, electrocardiogram, echocardiogram, stress test, and/or cardiac MRI.	Sure, I can break it down for you: Your doctor will: Check your past health records and ask you about how you've been feeling. Do a check-up, looking at your body and maybe listening to your heart or lungs. Ask for certain tests to be done. These might include: Blood tests: These are usually done by drawing some blood from your arm, which can tell the doctor about your overall health or detect sp…	2	3
67		Can I live a normal life with heart failure?	Yes, if you take care of your health and follow your doctor's treatment plan. Our X heart failure doctors recommend: Regularly checking your blood pressure and taking hypertension and any other heart medications as prescribed Avoiding smoking Eating a heart-healthy diet and controlling cholesterol Exercising regularly Achieving and maintaining a healthy weight Avoid excessive alcohol use	Sure, this text is saying that if you look after your health and do what your doctor says, you'll improve your heart health. Here are the tips given by heart doctors from X: Keep an eye on your blood pressure and take your heart medicines just as your doctor tells you to. Don't smoke. Eat foods that are good for your heart and control the amount of cholesterol in your diet. Exercise on a regular …	2	2
68		Can my heart failure get better?	There is no cure for heart failure, but there are steps you can take — such as taking medicines your doctor prescribes, maintaining a healthy weight, exercising, and eating a healthy diet — which can improve your overall health and slow the progression of your heart failure.	Heart failure can't be completely fixed, but there are things you can do to make your health better and stop the heart failure from getting worse. This includes taking medication that your doctor gives you, keeping your body weight in a healthy range, doing physical activities, and eating nutritious food.	2	2
69		What might make my heart failure worse?	Despite treatment, you may still experience a worsening of your symptoms over time and you may not be able to do all of the things you did before you had heart failure. This worsening may happen more quickly if you do not take your heart medications, continue to be overweight, or maintain other unhealthy behaviors, such as smoking or following a poor diet. However, if you follow your treatment pl…	Even if you're getting treatment, your health problems might get worse as time passes, and there might be some activities you used to do that you can't do anymore because of your heart condition. If you don't take your medicine properly, keep carrying extra weight, or keep up habits that are bad for you like smoking or not eating healthy, your health could go downhill faster. But, if you stick to…	2	2
70		What are signs of worsening heart failure?	Your symptoms may get worse, such as more shortness of breath and feeling more tired than usual. Tests your doctor orders may show that your heart rate is faster and your heart is not pumping as strongly (a measure called left ventricular ejection fraction, which declines as heart failure gets worse). You may also gain weight as your body retains more water and notice increased swelling in your l…	Your health might start to feel worse. You might find it harder to breathe and feel more exhausted than you usually do. The checks that your doctor does might show that your heart is beating faster and it's not working as well as it should (there's a measurement known as 'left ventricular ejection fraction' that tells us how well your heart is pumping blood, and it goes down when heart problems g…	2	2
71		What are Left Ventricular Assist Devices (LVADs)?	A left ventricular assist device (LVAD) is a small, surgically implanted mechanical pump that supports a weakened heart's left ventricle. When the left pumping chamber of the heart thickens — known as left ventricular hypertrophy — it may not be able to pump efficiently. LVADs help ensure the heart pumps enough blood to meet the body's needs. An LVAD can provide lifesaving support for people deal…	Sure, let's break this down into simpler terms. A left ventricular assist device, or LVAD for short, is a small machine that doctors put into your body through surgery. It helps your heart if it's weak, especially the left side of it which is one of the main parts that pushes blood around your body. When the left side of your heart gets too thick, it has a hard time pumping blood. That's where th…	2	2
72		How Does an LVAD Work?	An LVAD pump and its connections are implanted next to the heart during open-heart surgery. One end of the pump is attached to the left ventricle — the heart chamber that pumps blood and distributes it throughout the body. The other end is attached to the aorta — the body's main artery. Blood flows from the heart into the pump. When sensors indicate that the LVAD is full, the blood in the device …	Sure, I'd be happy to explain this in simpler terms! An LVAD pump is like an assistant to your heart, and doctors put it in your body with a surgery. It gets attached to two parts of your heart: one, the left ventricle, which is like a room in your heart that pushes blood out to your body, and two, the aorta, which is a big blood vessel that takes this blood and helps it reach everywhere in your …	2	2
73		What Conditions Does LVAD Treat?	Left ventricular assist devices are primarily used to treat advanced heart failure. Advanced heart failure is a chronic, progressive condition that occurs when the heart is unable to pump enough oxygen-rich blood throughout the body. This is heart failure in its most serious stage — also known as stage D. The heart may become enlarged as it works harder and faster to pump more blood. This can res…	Sure, I can simplify this for you. Left ventricular assist devices, or heart help machines, are used mainly to help people with really bad heart problems. These problems occur when the heart can't pump enough blood filled with oxygen all over the body. This is the worst stage of heart problems, known as stage D. When the heart is working very hard to pump more blood, it can get bigger. This can m…	2	2
74		What are risks to consider for LVADs for heart failure?	Because there are several risks and complications associated with LVADs, patients require anticoagulation and antiplatelet agents after LVAD surgery to reduce the risk of blood clots. LVAD complications can occur both early on (less than 30 days after placement) or later (more than 30 days after placement). Risks and complications of LVAD implantation include: Infection Internal bleeding Blood cl…	Sure, I'll explain that in simpler terms: LVADs, or Left Ventricular Assist Devices, are devices used to help a weak heart pump blood. But they come with risks and problems that might happen. That's why after someone gets one, they need to take certain medicines. These medicines help prevent blood clots, which are like traffic jams in your blood vessels that can be very dangerous. Now, the proble…	2	3
75		What are the types of heart failure?	Different types of heart failure develop in different parts of the heart. Left-sided heart failure. Heart failure most often starts in the left ventricle, the chamber of the heart that propels blood to the rest of the body. Right-sided heart failure. Left-sided heart failure often results in increased pressure in the right side of the heart, damaging it. Congestive heart failure. A life-threateni…	Sure, I'll break this down into simpler terms. Your heart has two sides: the left side and the right side. Each side has a small room (chamber) called a ventricle. The job of the ventricles is to pump blood. "Left-sided heart failure" is when the left room (or ventricle) doesn't work well. This room is especially important because it sends blood to the rest of your body. "Right-sided heart failur…	2	2
76		How can you Prevent Heart Failure?	You can reduce your risk of heart failure by taking care of other health problems (such as diabetes) and maintaining a healthy lifestyle. X heart failure specialists recommend: Regularly checking your blood pressure and taking hypertension medications as prescribed if you need them Avoiding smoking Controlling cholesterol Eating a heart-healthy diet Exercising regularly Limiting alcohol intake	Sure, I'd be happy to simplify this for you: This is advice on how you can decrease the chance of getting heart problems. It's especially important if you have other health issues, like diabetes. Doctors who specialize in heart failure at the X suggest these steps: Keep an eye on your blood pressure often. If your doctor has given you medicine for high blood pressure, make sure to take it exactly…	2	2
77		Types of cardiomyopathy and heart failure	X heart specialists are familiar with all types of cardiomyopathy, which means “sickness of the heart muscle.” This condition changes the shape and function of the heart. It reduces the heart’s ability to pump blood and can cause heart arrhythmias, in which the heart beats too slowly or quickly. Schedule an Appointment Browse our specialists and get the care you need. Find a Doctor & Schedule Hea…	Sure, I can help with that! Heart doctors at X know a lot about all forms of cardiomyopathy, which is a disease that makes the heart muscle sick. This sickness can change the way the heart looks and works. It can make the heart less good at pumping blood, and it can make the heart beat too slowly or too quickly. If you need to see one of these specialists, you can make an appointment. Heart failu…	2	2
78		Heart Failure with Reduced Ejection Fraction	Also called systolic heart failure, heart failure with reduced ejection fraction is the most common type of heart failure. It occurs when the left ventricle, the heart’s main pumping chamber, weakens and can’t pump blood effectively. This condition is also often called dilated cardiomyopathy. Although people of all ages can develop this type of heart failure, it occurs most frequently in people w…	Sure, I'll simplify this for you. "Heart failure with reduced ejection fraction" is also known as "systolic heart failure." It's the most common type of a heart condition called "heart failure." This happens when the main part of your heart that pumps blood, called the left ventricle, gets weak and doesn't do its job well. "Dilated cardiomyopathy" is another name for this condition. While anyone …	2	2
79		Heart Failure with Preserved Ejection Fraction	In this condition, which is also called diastolic heart failure, the heart doesn’t relax properly, reducing the efficiency of the circulation of blood. This type of heart failure mainly occurs in people older than age 65. It’s usually caused by underlying conditions, such as hypertension or diabetes. Heart disease caused by these conditions may lead to a thickening of the heart’s walls. Less comm…	Sure, I'll break this down for you: Diastolic heart failure, or "heart failure with preserved ejection fraction," is a type of heart disease. This happens when your heart can't relax the way it should after each beat. Because of this, your heart can't fill up with enough blood before it pumps out again. This reduces the heart's ability to circulate blood properly through your body. This condition…	2	2
80		Risk Factors and Symptoms	Risk factors for cardiomyopathy and heart failure include a family history of coronary artery disease, a previous heart attack, excessive alcohol consumption, drug abuse, and obesity. Certain conditions can also increase risk, including high blood pressure, diabetes, thyroid disorders, a buildup of iron in the heart muscle, and sarcoidosis, which causes inflammation in the body’s organs. Cancer t…	Sure, here's a simpler explanation: Cardiomyopathy and heart failure are heart conditions that can be influenced by many factors. You might be at a higher risk of getting these problems if: Heart issues run in your family. You've had a heart attack before. You drink a lot of alcohol or use drugs. You're overweight. You have high blood pressure or diabetes. You have issues with your thyroid. You h…	2	2
81		Diagnostic Tests	Depending on your symptoms and medical history, your doctor may also perform one or more tests. Blood Tests Your doctor may recommend a blood test to check for B-type natriuretic peptide, a protein that the heart secretes to keep blood pressure stable. These levels increase with heart failure. A blood test may also be performed to look for substances that are associated with heart and lung damage…	Sure, I'll simplify this for you: If you're not feeling well, your doctor might ask you to do a few tests depending on what you're experiencing and your past health. Here are some of the possible tests: Blood Tests: These are used to check different things in your blood. For example, one type of blood test can see if your heart is working too hard by checking for a specific protein that your hear…	2	3
82		ACEi	Angiotensin-converting enzyme inhibitors—also called ACE inhibitors—may be prescribed for people who have heart failure with reduced ejection fraction, which is also called dilated cardiomyopathy. These medications widen, or dilate, blood vessels to improve blood flow. They can help prevent further weakening of the heart by blocking angiotensin, a hormone that can damage the heart. Your doctor mo…	Sure, I'll try to simplify that explanation for you. ACE inhibitors are a type of medicine that doctors might give to people who have a certain type of heart problem where their heart doesn't pump blood as well as it should. This condition is also known as dilated cardiomyopathy. These medicines help by making blood vessels larger which makes it easier for blood to flow through them. They also st…	2	2
83		Angiotensin II Receptor Blockers	Angiotensin II receptor blockers help relax and widen blood vessels and reduce salt and water retention. Our doctors may recommend these medications to people with heart failure with reduced ejection fraction who can’t tolerate ACE inhibitors.	Sure, let me break it down for you. Angiotensin II receptor blockers (ARBs) are a kind of medicine that help make your blood vessels bigger and less tight, which makes it easier for your blood to flow. They also help your body get rid of extra salt and water, which can decrease the amount of work your heart has to do. If you have a certain kind of heart problem called heart failure with reduced e…	2	2
84		Beta Blockers	Often prescribed in conjunction with ACE inhibitors for heart failure with reduced ejection fraction, beta blockers lessen the heart’s workload by preventing the hormone adrenaline from increasing the heart rate in response to stress—also known as the “fight or flight” reaction. These medications can help protect the heart from further damage over time.	Sure, I'd be happy to simplify that for you. In cases where a person's heart isn't pumping blood as effectively as it should, doctors often recommend two types of medicine. One of them is called an ACE inhibitor, and the other is called a beta blocker. Beta blockers are particularly interesting. They work by blocking the effects of adrenaline, a hormone our bodies produce when we're stressed or s…	2	2
85		Diuretics	Diuretics may be prescribed for people with any type of heart failure. These medications eliminate excess fluid from the body by encouraging the production of urine. This helps reduce swelling and shortness of breath, which occurs when blood backs up into the lungs. Side effects can include a loss of potassium from the body and a rise in blood sugar levels. Your doctor monitors you by performing …	Doctors may give you medicine called diuretics if you have a type of illness called heart failure. These drugs work by helping your body get rid of extra water by making you pee more. This can help lessen swelling and make it easier to breathe, which are issues that happen when there's too much blood in your lungs. But, there can be side effects from these drugs. They can cause your body to lose …	2	2
86		Digoxin	If you have reduced ejection fraction heart failure, your X doctor may prescribe digoxin to improve the heart’s ability to pump blood. It does so by strengthening contractions and reducing heart rate.	Sure, here's a simpler explanation: If you have a heart problem where your heart isn't pumping blood as well as it should (this is called reduced ejection fraction heart failure), your doctor at X might give you a medicine called digoxin. This medicine can help your heart pump blood better. It does this by making your heart squeeze harder when it beats (this is what we mean by "strengthening cont…	2	2
87		Heart Failure Monitor	Your X doctor may implant a wireless device called CardioMEMS™. It measures the pressure in the pulmonary artery, which is the main blood vessel that carries blood from the heart to the lungs. This allows your doctor to track your heart function and your response to medication for heart failure. In a minimally invasive procedure, your doctor makes a puncture in the leg. He or she then inserts a h…	Your doctor at X might decide to put a small, wireless device inside your body. This device is known as CardioMEMS™. Its job is to check the pressure in a big blood vessel that moves blood from your heart to your lungs. By doing this, the device helps your doctor monitor how well your heart is working and how your body is reacting to heart failure medicine. Here's how they do it: Your doctor make…	2	2
88		Implantable Cardioverter Defibrillator	Implantable cardioverter defibrillators detect a life-threatening, rapid heartbeat called ventricular fibrillation and deliver a series of electrical pulses or an electrical shock, restoring the normal heart rhythm. This is known as defibrillation. People with dilated cardiomyopathy are often candidates for implantable defibrillators, as are some people with hypertrophic cardiomyopathy. At X, car…	Certainly, let's break down this information in simpler terms. Implantable cardioverter defibrillators (ICDs): These are small devices that can be put into your body to monitor your heart rhythm, which is the pattern of your heartbeat. If the device detects a dangerous pattern that's too fast (called ventricular fibrillation), it can send out a series of electric pulses or even a full shock to ge…	2	3
89		Biventricular Pacemaker	A pacemaker—a battery-operated device the size of two half-dollar pieces pressed together—is implanted in the chest to keep the heart beating at a normal rate. The device sends electrical signals to your heart to help it maintain a regular rhythm. Biventricular pacemakers are typically used to manage arrhythmias, or irregular heartbeats, caused by heart failure. This condition causes the organ’s …	Sure, here's a simpler explanation: A pacemaker is a device, about the size of two half-dollars, that is put inside your chest to help your heart beat regularly. It works by sending tiny electric signals to your heart. A special kind of pacemaker, called a biventricular pacemaker, is used when the heart doesn't beat regularly due to heart failure. This problem makes the lower left part of the hea…	2	2
90		Ventricular Assist Devices	For people with heart failure that hasn’t been successfully managed by other treatments, a left ventricular assist device can be surgically implanted to help blood circulate through the body. This mechanical device takes over the left ventricle’s job of continuously pumping blood to the body. It can be implanted permanently, or temporarily for people awaiting a heart transplant. Our cardiac surge…	If someone has heart failure and other treatments haven't worked, doctors can put a machine called a left ventricular assist device into their body to help their heart pump blood. This machine takes over for the left side of their heart and keeps blood moving around the body. It can be put in forever or just for a little while if the person is waiting for a heart transplant. To put in this device…	2	2
91		Heart Transplant	If heart failure has progressed to the point that your heart can no longer function without medical assistance, you may be a candidate for a heart transplant. In this surgery, doctors remove a severely diseased and failing heart and replace it with a healthy heart from a donor. Doctors at X are board certified in advanced heart failure and transplant cardiology and can perform a heart transplant …	Sure! Here's a simpler explanation: If your heart is very sick and can't work on its own, you might need a new heart. This is called a heart transplant. In this operation, doctors take out the sick heart and put in a healthy one from someone else. At X, there are doctors who specialize in these kinds of heart problems and surgeries. They can check if you need this surgery.	2	2
92		Cardiac Rehabilitation	If you’ve had heart surgery, X offers both inpatient and outpatient cardiac rehabilitation services at the X. X cardiac rehabilitation program begins immediately after surgery. A doctor who specializes in rehabilitation medicine, called a physiatrist, evaluates you. He or she can prescribe rehabilitation therapies that you perform in bed. These help to improve your strength, mobility, and enduran…	Certainly! Here's a simplified version: If you had heart surgery, X has a special center called the X. They help patients get better both while in the hospital (inpatient) and after they go home (outpatient). Right after surgery, a special doctor (physiatrist) checks on you. This doctor can suggest exercises and treatments you do while still in bed to help you get stronger and avoid problems. Mos…	2	2
93		What is Heart Failure?	At X, we see many patients who have experienced heart failure. Heart failure is when your heart is too weak to properly pump and circulate blood throughout your body. The heart's main function is to pump blood and oxygen throughout our body. To do so, it uses two small upper chambers (atria) and two large lower chambers (ventricles). There are a number of risk factors for heart failure, including…	Sure! Here's a simpler explanation: At X, we treat many people with heart problems. One common issue is heart failure, which means the heart isn't strong enough to move blood around the body like it should. The heart is like a pump with four rooms. The top two rooms are smaller, and the bottom two are bigger. Some things can increase the chances of getting heart failure: Blockages in the heart's …	2	2
94		Stages of Heart Failure	Heart failure is categorized in several ways, all of which add important pieces of information of the challenge of diagnosis and treatment. The American College of Cardiology/American Heart Association practice guidelines outline the following stages of heart failure: Stage A: You have no symptoms but have risk factors for heart failure. Stage B: You have no symptoms, but have structural heart di…	Sure, let's simplify that: Heart failure is when the heart doesn't work as well as it should. There are different ways to describe how bad it is. Here are two popular systems: The American College of Cardiology/American Heart Association system: Stage A: You're at risk for heart failure, but you don’t feel sick. Stage B: Your heart has some problems, but you still don’t feel sick. Stage C: Your h…	2	2
95		Types of Heart Failure	Heart failure results when your heart fails to pump enough blood to meet your body’s needs. Your heart can ‘fail’ in several ways; and the type of heart failure you experience may influence the treatment plan. Types of heart failure include systolic, diastolic, acute, chronic, right side, and left side heart failure. Systolic vs. Diastolic Heart Failure In about half of all heart failure cases, t…	Certainly! Here's a simpler breakdown of the information: Heart Failure Explained: Heart failure means your heart isn't pumping blood as well as it should. This can happen in various ways, and the type you have can affect how you're treated. There are several kinds of heart failure: 1. Systolic vs. Diastolic Heart Failure: Systolic: Your heart can't pump hard enough to move blood around your body…	2	3
96		Diagnosing Heart Failure	Heart failure is a complex condition that may be challenging to diagnose. But it is important to do so. Early diagnosis of heart failure can reduce the damage to your heart and other organs. Our doctors at X can make an initial diagnosis based on your medical history and a thorough physical examination. But to determine precisely what type of heart failure you are experiencing, its stage and seve…	Sure, here's a simpler explanation of the text: Heart failure is a tricky health issue where the heart can't pump blood as well as it should. It's really important to catch it early because the sooner you find out, the better chance you have to avoid more heart damage. At X, our doctors can get an idea if you have heart failure by talking to you about your past health and checking you physically.…	2	3
97		Medications	Angiotensin Converting Enzyme Inhibitors and Angiotensin II Receptor Blockers Angiotensin coverting enzyme inhibitors (ACE-I) and Angiotensin II Receptor Blockers (ARBs) are two different types of medications that work in very similar ways. They both help your heart by relaxing its blood vessels, which can lower blood pressure and allow it to pump more easily. Both types of medicine also help pre…	Alright, here's a simplified explanation of the provided text: Medications for Heart and Blood Pressure ACE-Inhibitors (ACE-I) & Angiotensin II Receptor Blockers (ARBs) Purpose: These help relax the blood vessels, lowering blood pressure and aiding the heart. They also help the heart keep its shape during heart failure. Usage: Typically, you'd get an ACE-I first. If you have issues with it, you m…	2	2
98		Lifestyle modifications	Changing your lifestyle plays an important role in managing heart failure symptoms and maintaining your overall cardiovascular health. It also puts you–should the need arise–in a better position to receive an implantable device or heart transplant procedure. At X, we work with every patient and caregiver to discuss lifestyle modifications that can help improve your heart health including: Exercis…	Sure, here's a simpler version: "To manage heart problems and keep your heart healthy, it's important to change your daily habits. If you do this, if ever needed, you'll be in a good spot for heart treatments, like getting a device put in or even a heart transplant. At X, we talk to all our patients about ways to live healthier for their heart: Exercise: Exercising helps in many ways like losing …	2	2
99		Cardiac resynchronization therapy	X offers cardiac resynchronization therapy for patients with congestive heart failure who also have a heart rhythm disorder such as an arrhythmia. This therapy uses a minimally invasive procedure to implant a small, specialized device on your heart called a biventricular pacemaker. The device resynchronizes your heart's beating by triggering the left and right ventricles to contract simultaneousl…	Sure! Here's a simpler explanation: X has a special treatment for people whose hearts don't pump blood efficiently due to heart failure, and who also have irregular heartbeats. This treatment involves a small surgery to place a special device, called a biventricular pacemaker, on your heart. This device helps both sides of your heart pump blood at the same time, making your heart work better. Som…	2	2
100		What Is an LVAD?	The LVAD is the biggest advance in therapy for advanced heart failure over the past two decades. LVADs are miniaturized artificial heart pumps. They do not replace your heart, but work together with it to increase blood flow to the body. LVADs help you live longer and return to your regular activities without shortness of breath or fatigue. We use LVADs for several purposes: If you are waiting fo…	Sure, here's a simpler explanation: An LVAD is like a tiny machine that helps your heart pump blood. Think of it as a little helper for your heart. It doesn't replace your heart, but it gives it some extra power so you can feel better and do your normal activities without getting tired or out of breath. Why might someone need an LVAD? If someone needs a new heart but has to wait for the right one…	2	2
101		How Does an LVAD Work?	We implant the LVAD surgically and attach it to your heart. It is a mechanical pump that is different than an artificial heart. LVADs work with your heart to help it pump more blood with less work. An LVAD consists of a pump that sits on or next to your left ventricle and attaches by a tube to your aorta. A cable connects the pump to a controller and power source that you wear outside your body, …	Sure! Here's a simpler explanation: We put a device called an LVAD into your body through surgery. It's not a fake heart, but a helper for your real heart. It helps your heart move blood more easily. This device has a pump that's close to a part of your heart called the left ventricle. From this pump, a tube goes to a big blood vessel called the aorta. There's also a wire from the pump to a contr…	2	2
102		Transplant Candidates	At X, the heart transplant evaluation process starts with a comprehensive examination and evaluation by our transplant team, which consists in part of cardiologists, cardiovascular surgeons, transplant coordinators, nurse practitioners, nurses, social workers, nutritionists, physical therapists, pulmonary specialists, nephrologists, among other medical experts. Typically, transplant patients have…	Sure! Let's break it down: At X before you can get a heart transplant: A team of heart doctors, surgeons, nurses, and other experts will check you thoroughly. They do this because they need to make sure that a heart transplant is the right choice for you. Most people who need a heart transplant have heart problems that can't be fixed with medicine or other surgeries. These problems could be: A ve…	2	2
103		What to expect before heart transplant surgery for heart failure?	Heart failure patients who receive a donor heart undergo open-heart surgery. Pre-surgery care includes: Physical exam Cardiac catheterization Echocardiogram to examine the size, shape, and motion of your heart Identify your blood and tissue type Tests to exclude diseases in other organ systems that may prevent you from receiving a transplant Discuss all medications you are taking, including over-…	Certainly! Here's a simpler explanation: Patients with weak hearts who are getting a new heart from a donor have a major surgery where their chest is opened up. Before this surgery, doctors will: Check their overall health. Insert a tube into their heart to see how it's working. Use a special ultrasound to look at how big their heart is and how it moves. Find out their blood and tissue type to ma…	2	2
104		The Transplant Procedure	This procedure typically takes eight hours during which you are under general anesthesia. During the transplant, we open your chest and connect you to a heart-lung machine, which takes over the functions of the heart and lungs during surgery. We remove your heart, sew the donor heart into place, and connect the blood vessels. Then, your blood will start to flow and warm the heart. Your new heart …	Alright, here's a simpler explanation: This is a surgery that takes about eight hours. During it, you'll be asleep because of the anesthesia. They will open your chest and connect you to a special machine that acts like your heart and lungs, so they can work on your heart. They'll take out your old heart and put in the new one from a donor. They connect everything so blood can flow through the ne…	2	2
105		What to expect after surgery	Post-transplant, you stay in the cardiac intensive care unit, where we monitor your vital signs closely to ensure your new heart is functioning properly. You should not be surprised to find yourself connected to a variety of monitoring devices including a heart monitor, pacing wires, a breathing tube, and an intravenous line. Most patients remain in the hospital for two weeks, however, you may ne…	Sure, let's break it down into simpler terms: After a Heart Transplant: Where you stay: After your heart transplant, you'll be in a special care unit for heart patients. Here, doctors and nurses will watch you closely to make sure your new heart is working well. What's attached to you: You'll have a lot of medical equipment connected to you, like devices to monitor your heart, tubes for breathing…	2	3
106		What Is Heart Failure?	Heart failure—or congestive heart failure—is more accurately described as the weakening of a heart. During heart failure, the heart is not functioning normally, limiting its ability to pump blood—and the oxygen and nutrients it includes—throughout the body. With malnourished cells throughout the body, heart failure leads to health complications, such as fatigue, shortness of breath and difficulty…	Sure! Here's a simpler explanation: Heart failure is when the heart can't work as well as it should. It struggles to send blood, with its vital oxygen and nutrients, to the whole body. Because of this, people with heart failure often feel tired, have trouble breathing, and find it hard to do everyday tasks.	2	2
107		What Is a Heart Transplant?	A heart transplant replaces your failing heart with a healthy heart supplied by an organ donor. This open-heart surgery procedure is highly involved and recommended by your healthcare professionals when deemed the best course of action for your situation.	Sure! If your heart isn't working well, doctors can replace it with a healthy heart from someone who has passed away. This is a big surgery, and doctors suggest it only if they believe it's the best option for you.	2	2
108		What Heart Diseases Require a Heart Transplant?	Heart failure can lead to the recommendation of a heart transplant. Heart failure can be brought on by a variety of heart diseases. The most common reason for heart transplants include: Genetic heart defects Heart attack Arrhythmias (irregular heartbeats) Viral infections Heart valve disease High blood pressure (also of the lungs) Alcoholism or drug use Cardiomyopathy (enlarged heart) Anemia (low…	Sure, let's break it down: If someone's heart isn't working well (called heart failure), doctors might suggest replacing it with a new heart (a heart transplant). Different heart problems can cause heart failure. Here are some common reasons people might need a new heart: Genetic heart defects: Born with heart problems. Heart attack: Damage to the heart because of blocked blood flow. Arrhythmias:…	2	2
109		Can You Get a Heart Transplant with Congestive Heart Failure?	Congestive heart failure leading to a high probability of death in the patient within one to two years is cause for a heart transplant. Doctors will typically exhaust every other avenue of treatment before recommending a heart transplant.	If someone's heart is very sick and there's a good chance they might die within the next one to two years, doctors might think about giving them a new heart. But before they suggest a heart transplant, they'll try every other possible treatment to help the person.	2	2
110		Does a Heart Transplant Cure Heart Disease?	Replacing a failing heart with a healthy donor heart will often dramatically improve heart failure symptoms, sometimes eliminating them completely. A heart transplant may come with its own side effects.	If a heart isn't working well, putting in a good heart from someone else can make a big difference, sometimes even fixing all the problems. But, getting a new heart can also cause new problems.	2	2
111		How Many Heart Transplants Per Year Are Performed?	According to government data, the number of heart transplants performed per year in the United States has steadily increased and is now over 3,000 per year.	Sure! Based on information from the government, every year more and more heart transplants are being done in the U.S., and now there are more than 3,000 of these surgeries each year.	2	2
112		How Long Do Heart Transplants Take?	A routine heart transplant surgery often takes four hours, although complicated surgeries can take longer. During surgery, machines ensure blood continues circulating through the body.	Sure! Here's a simpler explanation: A usual heart transplant usually lasts about four hours. But if it's a tough operation, it can take more time. During the operation, machines keep the blood flowing in the body.	2	2
113		Symptoms of Heart Failure	Symptoms of Heart Failure Symptoms of heart failure can sometimes be hard to identify. If left untreated, you may experience a variety of symptoms, including: Shortness of breath, even when lying down Dry, hacking cough (most often when lying flat) Fatigue and lack of energy Loss of appetite Rapid weight gain Trouble sleeping Abdominal bloating In more severe cases of heart failure, you will have…	Sure! Here's a simpler explanation: Signs of a Weak Heart Sometimes it's hard to tell if someone has a weak heart. If it's not taken care of, you might feel: Out of breath, even if you're lying down A dry cough, especially when you're flat Really tired Not hungry Gaining weight quickly Hard to sleep A puffy stomach If the heart gets even weaker, you'll feel stuffiness in your chest and your legs …	2	2
114		Stages of heart disease	The American College of Cardiology and the American Heart Association have developed a system to help you better understand the stages of heart failure. The staging system includes specific treatments targeted to each stage. Understanding the staging system can help you have a meaningful conversation with your health care provider as you plan your care. Stage A You may have heart failure risk fac…	Alright, let's simplify this: The American College of Cardiology and the American Heart Association made a guide to understand the different stages of heart problems. This guide helps people talk to their doctors about how to take care of their heart. Stage A You might have things that can make you more likely to get heart problems, like high blood pressure, a history of heart disease in your fam…	2	2
115		Classes of heart failure	Class I No symptoms and no limitation in ordinary physical activity. Class II Mild symptoms and slight limitation during ordinary activity. Comfortable at rest. Class III Marked limitation in activity due to symptoms, even during less-than-ordinary activity. Comfortable only at rest. Class IV Severe limitations. Experiences symptoms even while at rest.	Of course! Here's a simpler breakdown: Class I Feels fine and can do normal activities without any problems. Class II Feels mostly okay but can have some minor issues during regular activities. Feels good when resting. Class III Has a hard time doing even easy tasks because of their symptoms. Only feels okay when they are resting. Class IV Has big problems, feels symptoms all the time, even when …	2	2
116		Causes	Your heart contracts and relaxes in order to pump blood throughout your body. Heart failure often occurs when another problem or disorder makes your heart weak or stiff, so that it isn’t able to pump blood or relax normally. Heart attack is the most common cause of heart failure. Other causes include: Abnormal heart valves or heart rhythm Alcohol use Cardiomyopathy (diseases of the heart muscle) …	Sure! Here's a simpler explanation: "Your heart works like a pump. It squeezes and then relaxes to move blood all around your body. Heart failure is when the heart can't do its job well because it's weak or too stiff. This can be caused by a heart attack, which is the most common reason. But there are other things that can cause it too, such as: Problems with the heart's valves or its rhythm Drin…	2	2
117		Diagnosing heart failure	Heart disease can develop gradually, often making it difficult to diagnose and treat. People with early-stage heart disease may do well on minimal treatment for a long time, until they experience more serious symptoms, including heart failure. Our cardiologists, cardiac surgeons and nurses work collaboratively to diagnose heart failure, determine the stage of the disease and plan the best course …	Alright, here's a simpler explanation: Heart disease can sneak up slowly, making it hard to spot and fix. At first, people might not feel much and need little treatment. But as it gets worse, serious problems like heart failure can arise. Our heart doctors, surgeons, and nurses team up to find out if someone has heart failure. They figure out how bad it is and decide on the best treatment. They u…	2	2
118		Medications	If you have been diagnosed with heart failure, medications may improve your heart function, making it stronger and smaller, while slowing the progression of the disease. Many variables determine which medications are appropriate, including the degree of heart failure, the presence of kidney dysfunction and other diseases the patient may have. Medications used to treat heart failure include: Angio…	Alright, let's break this down: If you have heart failure, medicines can help your heart work better and stop the disease from getting worse. Which medicine you get depends on how bad your heart problem is, if your kidneys are working right, and any other health problems you might have. Here are some medicines for heart failure: ACE inhibitors: They make blood vessels wider so the heart can pump …	2	2
119		Dietary modifications	Salt (sodium) causes your body to retain extra fluid. This makes your heart work harder, and raises your blood pressure. For heart failure patients, a low-salt diet (less than two grams of sodium a day) can relieve this added stress to the heart. Tips for reducing your salt intake: When cooking, add spices and herbs for extra flavor. Do not add salt to foods at the table. Talk with your doctor or…	Sure, let me simplify that for you: Salt makes your body hold onto more water, which can make your heart work too hard and push up your blood pressure. People with heart problems should eat less salt to help their heart not get stressed. How to eat less salt: Use other seasonings when you cook. Don't sprinkle extra salt on your food. Ask your doctor if a salt replacement is okay for you. Choose f…	2	2
120		Lifestyle changes	In addition to medications and dietary modifications, the following lifestyle changes can also help treat your heart failure symptoms: Weigh yourself every morning: Rapid weight gain is a heart failure warning sign. Exercise regularly: Talk with your physician about starting an exercise program or joining a formal cardiac rehabilitation program. After a hospital stay, slowly increase your activit…	Sure! Here's a simpler version of the given information: "To help with heart problems, besides medicine and changing what you eat, you can: Weigh yourself daily: If you quickly gain weight, it could be a sign of heart issues. Exercise: Ask your doctor about which exercises are good for you. If you've been sick or in the hospital, start slow and do a bit more each day. Watch your weight: If you're…	2	2
121		Biventricular Pacemaker	A biventricular pacemaker stimulates the right and left ventricles of your heart to help them contract together (in sync) and pump more effectively. The use of this type of pacemaker is also called cardiac resynchronization therapy (CRT). Standard pacemakers have two wires that send electrical impulses to specific areas of the heart—one wire is in the right atrium, and the other is in the right v…	Alright, here's a simpler explanation: A biventricular pacemaker is a special device that helps both the right and left sides of your heart beat together, making your heart pump more effectively. This is sometimes called "CRT." Most regular pacemakers use two wires to send signals to the heart. These wires are in the top and bottom parts of the right side of the heart. But the biventricular pacem…	2	2
122		Activity guidelines	Driving is allowed after one to six weeks. You will be given instructions about driving at your one-week follow-up appointment. Exercise is encouraged. It is important to start slowly and progress gradually. You can check your heart rate by taking your pulse before and after exercise. Be sure to rest when you are tired. Talk with your physician to see what options are best for you. Avoid exercise…	Alright, here's a simpler breakdown: You can start driving between 1 to 6 weeks after the procedure. After a week, you'll get more information about when exactly you can drive. Exercising is good! But begin gently and increase slowly. Monitor how fast your heart is beating before and after your workout by checking your pulse. If you're feeling worn out, take a break. Ask your doctor about which e…	2	2
123		Implantable Cardioverter Defibrillator	The implantable cardioverter defibrillator (ICD) is a small device placed in your chest or abdomen that can protect you against dangerous abnormal heart rhythms by constantly monitoring your heart rhythm. The ICD is able to detect ventricular tachycardia (VT) or ventricular fibrillation (VF). These two heart rhythms can be life-threatening if they are not treated. The ICD treats these rhythms by …	Alright, here's a simpler version: "An implantable cardioverter defibrillator (ICD) is a tiny machine that goes under your skin in the chest area. Its job is to watch your heart's beat and make sure it's normal. If it spots a bad heart rhythm that can be dangerous, it'll fix it by sending a little jolt or adjusting the rhythm. Your doctor sets it up to work best for you. To put this machine in, y…	2	2
124		Ventricular Assist Devices	A ventricular assist device (VAD) is a mechanical device, or heart pump, that circulates blood throughout the body of a patient with heart failure, whose heart is too weak to pump blood on its own. A VAD contains a small electric motor that drives the pump. A left ventricular assist device (LVAD or LVAS) pulls blood from the left ventricle of the heart and delivers it to the aorta, and then out t…	Sure! Here's a simpler explanation: A ventricular assist device (VAD) is like a helper pump for the heart. It's used for people whose hearts are too weak to pump blood by themselves. This device has a tiny electric motor that helps it work. There's a special type called an LVAD, which takes blood from one part of the heart and sends it to the main blood vessel, then out to the rest of the body. B…	2	2
125		The VAD construction	There are three parts to a ventricular assist device: A small round pump, weighing about one pound, is attached to your heart. It boosts the flow of blood to your body. Blood is pulled out of your failing left ventricle and pumped into the ascending aorta, the large blood vessel exiting the heart. A small electronic computer controller regulates how the pump works. Batteries, carried outside your…	Sure! A ventricular assist device has three main parts: A one-pound pump that's attached to your heart. It helps move blood from a weak part of your heart to a big blood vessel that takes blood away from the heart. A mini computer that controls how the pump works. Batteries that power the pump. These batteries are outside your body but connected to the pump with a wire that goes inside your body …	2	2
126		The VAD implantation procedure	VAD implantation is major heart surgery, and requires a strong commitment from both the patient and the care team. Some patients can find the concept of receiving a VAD scary or intimidating. That is why the Center for Heart Failure team offers its full support through every step of the VAD implantation process and post-surgical care. Before surgery, we will perform extensive evaluations so we ma…	Sure! Here's a simplified version of the information: Getting a VAD is a big heart operation. Both the patient and the doctors need to work closely together. Some people might be scared about the idea of having a VAD put in. So, the heart team promises to help and support you during the whole process, from the surgery to after it's done. Before the operation, we'll do a lot of tests to make sure …	2	2
127		Will a ventricular assist device improve your heart function?	VADs can help many people with advanced-stage heart failure, who are not responding to conventional therapy VADs are commonly used to safely support a patient while they wait for a heart transplant, also called bridge therapy. We sometimes use VADs to support patients with end-stage (Stage D) heart failure and who are ineligible for heart transplant, also called destination therapy. Occasionally,…	Sure, let's break it down: VADs can help many people with advanced-stage heart failure, who are not getting better with usual treatments." "VADs are often used to help patients stay safe and stable while they're waiting for a new heart." "Sometimes, we use VADs for patients who have very severe heart issues and can't get a heart transplant. In these cases, the VAD is their long-term solution." "E…	2	2
128		Types of Heart Failure	Systolic heart failure (heart failure with reduced ejection fraction): The heart muscle is weak and cannot pump blood, which can result from: Arrhythmogenic right ventricular dysplasia Coronary artery disease Dilated cardiomyopathy Left ventricular non-compaction (LVNC) Muscular dystrophy such as Duchenne muscular dystrophy (DMD) Sarcoidosis. Diastolic heart failure (heart failure with preserved …	Sure! Let's break it down: There are two main types of heart failure: Systolic Heart Failure (with reduced ejection fraction): This is when the heart is weak and can't pump blood effectively. Some reasons for this include: Arrhythmogenic right ventricular dysplasia: A rare heart muscle disorder. Coronary artery disease: Blocked arteries in the heart. Dilated cardiomyopathy: A condition where the …	2	3
129		Treatment overview	Medication Your doctor may prescribe one medication or a combination of medications to help widen blood vessels and improve blood flow, slow your heart rate, or move excess fluid from your body or lungs so you can breathe more easily. Lifestyle Modifications To manage heart failure and prevent it from getting worse, your provider will discuss making lifestyle changes. You may need to: Eat more he…	Sure, here's a simplified explanation of the provided information: Medication Your doctor might give you medicine to: Open up your blood vessels for better blood flow. Slow down your heartbeat. Get rid of extra water in your body or lungs to help you breathe. Lifestyle Changes For a healthier heart, your doctor will suggest: Eating better. Losing weight. Cutting down on salt. Quitting smoking. Re…	2	2
130		What is heart failure?	Heart failure means that your heart muscle doesn't pump as much blood as your body needs. Failure doesn't mean that your heart has stopped. It means that your heart is not pumping as well as it should. Because your heart cannot pump well, your body tries to make up for it. To do this: Your body holds on to salt and water. This increases the amount of blood in your bloodstream. Your heart beats fa…	Sure! Here's a simpler explanation: Heart failure is when your heart doesn't pump blood as well as it should. It doesn't mean your heart stops working, just that it's not working at its best. To help out, your body: Keeps extra salt and water, which adds more blood to your veins. Makes your heart beat faster. May cause your heart to grow bigger. You might not realize you have heart failure becaus…	2	2
131		Heart Failure Symptoms	In early stages of heart failure, symptoms may be difficult to detect because they can be similar to those of other medical conditions. Talk to your provider if you experience symptoms such as: Shortness of breath that gets progressively worse over time Bloating, swelling, or rapid weight gain Coughing, particularly at night Difficulty lying flat (because shortness of breath is worse in that posi…	Sure! When heart failure is just beginning, it's hard to notice its symptoms because they look like symptoms of other illnesses. If you notice any of the following, speak to your doctor: Getting out of breath more and more over time. Feeling puffy, swollen, or suddenly gaining weight. Coughing a lot, especially during the night. Feeling more out of breath when lying down flat. Feeling very tired.…	2	2
132		Stages of heart failure	Depending on how advanced your heart failure is, your symptoms may vary. The American Heart Association and American College of Cardiology designated four stages of heart failure: Stage A: A person has several risk factors for heart failure (such as obesity, smoking, high cholesterol) but does not have the disease. These people may be at a high risk for developing heart failure if they don’t chan…	Sure! Here's a simpler explanation: Think of heart failure like a scale, going from those just at risk to those severely affected. Stage A: People who might get heart failure in the future because they have habits like smoking or being overweight. They don’t have the disease yet. Stage B: People who have heart failure, but don’t feel sick from it yet. Stage C: People who have heart failure and fe…	2	2
133		Causes of Heart Failure	Any time the heart doesn’t pump blood the way it should, it can lead to heart failure. That can happen because the heart muscle is not working properly, there’s a problem with the heart’s valves, or there’s an infection in the tissue that surrounds the heart (the pericardium). Heart conditions that may lead to heart failure include: Cardiac arrhythmias Cardiomyopathy Congenital heart disease Coro…	Sure, I'll break it down for you: If the heart doesn't move blood around the body properly, it can cause a condition called heart failure. This can be due to issues with the heart muscle, the doors inside the heart (called valves), or an infection around the heart. There are certain heart problems that can lead to heart failure, such as: Irregular heartbeats Weak heart muscle Birth defects of the…	2	2
134		Heart Failure Diagnosis	Our experienced, skilled cardiologists diagnose heart failure promptly, so you can begin treatment. They will talk to you about your medical history and conduct a thorough physical exam. At X, we use the most advanced diagnostic tests to determine the type of heart failure you have, including: B-type natriuretic peptide (BNP) test: This blood test shows the level of the hormone BNP, which is rele…	Okay! Here's a simpler version: Our heart doctors are very skilled and can quickly figure out if someone has heart problems. They'll ask about your past health and check your body. At X, we have some of the best tools to find out exactly what kind of heart problem you might have. These include: BNP test: This is a blood test that checks for a hormone called BNP. When there's a heart problem, the …	2	2
135		What is Congestive Heart Failure (CHF)?	Congestive heart failure, known simply as heart failure, happens when the heart no longer pumps sufficient blood to the body's organs. During congestive heart failure, the heart can still circulate blood, but not efficiently, leading to a patient experiencing shortness of breath, swelling in legs and ankles, fatigue, weakness, loss of appetite and a cough. Congestive heart failure is often caused…	Alright, let's break this down: Congestive heart failure (or just heart failure): This is when the heart can't pump enough blood for the body's needs. What happens during heart failure?: The heart still moves blood around, but not very well. This can make people feel out of breath, have swollen legs and ankles, feel very tired, weak, not hungry, and cough a lot. What causes it?: It can be caused …	2	2
136		How common is heart failure?	Almost 2% of all Americans (nearly six million) suffer from congestive heart failure. The number continues to grow, making heart failure the number-one reason for hospitalization in Americans 65 and older.	Sure! About 2 out of every 100 Americans, which is close to 6 million people, have a heart condition called congestive heart failure. This problem is becoming more common, and it's the main reason why Americans who are 65 years or older go to the hospital.	2	2
137		What causes congestive heart failure?	Common causes of congestive heart failure come from other medical conditions that weaken the heart muscle or the arteries in and around the heart. The most common include: Heart valve disease Hypertension (high blood pressure) Infection (endocarditis) Previous heart attacks Coronary heart disease (thickening and narrowing of the coronary arteries) Congenital heart disease or defects Diabetes Hear…	Alright, let's break it down! Congestive heart failure is when the heart can't pump blood as well as it should. This can be caused by a bunch of different things, including: Heart valve disease: Problems with the valves that control blood flow in the heart. High blood pressure: When the force of your blood against your artery walls is too high. Infection in the heart: Called endocarditis. Previou…	2	3
138		Risk factors for congestive heart failrue	The likelihood of developing congestive heart failure increases with age, mainly due to risk factors having more time to take hold. Lifestyle choices and medical conditions play a role in heart failure risk factors. Those include: High blood pressure High cholesterol Unhealthy diet Diabetes Obesity Tobacco or recreational drug use Stress Sedentary lifestyle	Sure! Here's a simpler explanation: As people get older, their chance of getting heart failure goes up. This is because as time goes on, bad health habits and conditions can build up and hurt the heart. Things that can increase the risk of heart failure include: Having too high blood pressure Having too much bad fat in the blood Eating unhealthy foods Having diabetes (a sugar problem) Being very …	2	2
139		Congestive heart failure symptoms	Common symptoms of heart failure may slowly progress or suddenly start, indicating signs of congestive heart failure. If left untreated, congestive heart failure symptoms progressively worsen over time. Common symptoms of heart failure include: Swelling, often in the legs and ankles Shortness of breath, especially during physical activity or when lying down Weight gain Weakness and fatigue Nausea…	Alright, let's break this down into simpler terms: Heart failure can have symptoms that either build up slowly or start all of a sudden. These symptoms show that a person might have a type of heart failure called "congestive heart failure". If someone doesn't get treatment for it, the symptoms can get worse. Here are the usual symptoms: Puffy legs and ankles. Feeling out of breath, especially whe…	2	2
140		How is congestive heart failure diagnosed?	Congestive heart failure diagnosis is achieved through a comprehensive assessment of the heart muscle, including a doctor's evaluation of the heart's pumping action and thickness of its walls. This testing helps doctors with the diagnosing of heart failure and can determine the underlying cause. Diagnostic tests for congestive heart failure may include: Cardiac ultrasound (echocardiogram) Standar…	Sure, here's a simpler explanation: To figure out if someone has congestive heart failure, doctors need to check how well the heart is working. They look at how well it pumps and how thick the heart walls are. There are several tests that help doctors figure this out and understand what's causing the problem. Some of the tests they might use include: Cardiac ultrasound (echocardiogram): An image …	2	3
141		What are the stages of congestive heart failure?	Patients can expect four congestive heart failure stages, from those at risk of developing heart failure to advanced levels of congestive heart failure. 1. Based on risk factors, family history and/or medical conditions, a patient is deemed at a high risk of developing congestive heart failure. 2. Symptoms may not have presented in this stage, but a doctor has found systolic left ventricular dysf…	Sure! Here's a simpler explanation of the four stages of congestive heart failure: Some people have factors or a family history that puts them at a higher chance of getting congestive heart failure in the future. Even if they don’t feel sick, tests might show that their heart isn’t pumping as well as it should. One test result might show the heart is only pumping out 40% (or less) of the blood in…	2	2
142		How is congestive heart failure treated?	Congestive heart failure treatment aims to improve and extend quality of life for patients. Congestive heart failure is treated and managed through a combination of lifestyle modifications and a wide range of therapies, including medication and interventions, intended to help the heart work more effectively while alleviating heart failure symptoms. Pacemakers and ventricular assist devices can ma…	Alright, let's break this down into simpler terms: Main Idea: Congestive heart failure is when the heart can't pump blood as well as it should. There are many ways to help treat this to make patients feel better and live longer. Lifestyle Changes Why? To help the heart work better and improve the patient's health. How? By: Eating a healthier diet. Losing weight and staying active. Eating less fat…	2	3
143		What are the treatments for heart failure?	Several types of medications can help alleviate the symptoms of heart failure and prevent the symptoms from worsening. These include diuretics, ACE-inhibitors, Beta-blockers and IV therapy. Diet, exercise, smoking cessation and limiting alcohol intake also are important in managing heart failure. Newer treatments have been developed for heart failure patients with symptoms that cannot be controll…	Sure! Here's a simpler explanation: Some medicines can help people with heart failure feel better and stop the condition from getting worse. Some of these are water pills, blood pressure meds, and ones that help the heart beat better. It's also important for these patients to eat right, exercise, stop smoking, and not drink too much alcohol. If medicines and these habits don't work, there are oth…	2	2
